# Supplementary material for: Robustness of Mammalian Gut Microbiota to Humanization in Captivity
Source: Front Ecol Evol. Author manuscript; Available in PMC 2022 Mar 14. (PMC8920477; doi:10.3389/fevo.2021.785089)
Supplement: SM [file NIHMS1786561-supplement-SM.zip]

Archive with 4 entries (4 files):
- Data_Sheet_1_Robustness of Mammalian Gut Microbiota to Humanization in Captivity.DOCX
- Table_1_Robustness of Mammalian Gut Microbiota to Humanization in Captivity.XLSX
- Table_2_Robustness of Mammalian Gut Microbiota to Humanization in Captivity.XLSX
- Table_3_Robustness of Mammalian Gut Microbiota to Humanization in Captivity.XLSX
